# Supplementary material for: Methadone Maintenance Treatment vs. Long-Term Abstinence Without Opioid Agonist: Epigenome-Wide Study of DNA Methylation
Source: Epigenomes. 2026 May 5;10(2):29. doi: 10.3390/epigenomes10020029 (PMC13214831; doi:10.3390/epigenomes10020029)
Supplement: Supplementary file 1 [file epigenomes-10-00029-s001.zip]

Archive with 2 entries (2 files):
- Table S1. DMPs list.xlsx
- Table S2. Genes annotate by the significant DMPs.xlsx
