# Supplementary material for: Methadone Maintenance Treatment vs. Long-Term Abstinence Without Opioid Agonist: Epigenome-Wide Study of DNA Methylation
Source: Epigenomes. 2026 May 5;10(2):29. doi: 10.3390/epigenomes10020029 (PMC13214831; doi:10.3390/epigenomes10020029)
Supplement: Supplementary file 1 [file epigenomes-10-00029-s001.zip › Table S1. DMPs list.xlsx]

## Sheet: Sheet1
Table S1 DMPs that reached epigenome-wide significance (p < 1e−7) after Bacon-based post hoc correction
Name	p bacon	Genes	MMT adjusted beta mean values	MF adjusted beta mean values	Delta beta	MMT to MF direction	ENCODE_ccre	CpG island	Position	longitudinal study FDR	baseline to follow up direction
cg15144397	1.56274e-20	SPATA16	-0.0118052	0.0230273	0.0348325	increase	CTCF-bound
cg25858983	2.80467e-19	ATXN7L3-AS1;UBTF	0.0159814	-0.0210378	-0.0370191	decrease	pELS,CTCF-bound			0.0167	increase
cg07418777	2.02462e-17	CCDC3;ENSG00000285520	-0.0108529	0.0214062	0.0322591	increase
cg07140290	3.60097e-16	KREMEN2	0.0107852	-0.0162517	-0.0270369	decrease	PLS,CTCF-bound	+	TSS200
cg01409593	3.89521e-15	DIP2C	-0.00737434	0.0130525	0.0204269	increase	dELS
cg06922305	1.55248e-14	USP39	-0.00645791	0.0108037	0.0172616	increase			TSS1500
cg06609098	1.61028e-14	ENSG00000256591;SAXO4	-0.00724677	0.0143247	0.0215715	increase			TSS200
cg10651502	2.15435e-14	COX7B2	-0.00617373	0.0114392	0.017613	increase
cg27071312	2.42918e-14	ENSG00000286753;ICE1	0.00740457	-0.0151619	-0.0225665	decrease	PLS,CTCF-bound	+	5UTR
cg26933384	2.6466e-13	NUMBL	-0.00986972	0.013471	0.0233408	increase			exon
cg06947608	2.83787e-13	C10orf90;ENSG00000287326;LINC00601	-0.0116173	0.0116991	0.0233164	increase	dELS		3UTR;TSS1500
cg10162971	3.21747e-13	GRHL1	-0.0182569	0.0235213	0.0417782	increase
cg24041900	3.27741e-13	IQANK1	-0.00694043	0.0127772	0.0197176	increase
cg01553946	5.51166e-13	ENSG00000295975;RPS14	0.0124675	-0.0296705	-0.042138	decrease
cg04634182	5.96739e-13	ZBTB47;ENSG00000300878	-0.0087643	0.0194646	0.0282289	increase
cg07740693	6.1882e-13	ENSG00000300198;ENSG00000300220	0.00506395	-0.0115905	-0.0166544	decrease	dELS,CTCF-bound	+
cg22140793	6.51e-13	NA	-0.0109069	0.0181404	0.0290473	increase
cg22002176	1.49e-12	NA	-0.00503113	0.00832968	0.0133608	increase
cg25940202	2.13466e-12	MIR29B2CHG	-0.0139463	0.020226	0.0341723	increase
cg24736345	2.96776e-12	GNA11	-0.00970342	0.0138745	0.0235779	increase	pELS,CTCF-bound		TSS1500
cg26094470	3.05202e-12	MSS51	-0.0108317	0.017674	0.0285057	increase			exon
cg06600444	3.2256e-12	LINC01994	-0.0153891	0.0210508	0.0364399	increase
cg05246303	4.28973e-12	ENSG00000307562;ITGA4	0.0111847	-0.0119667	-0.0231514	decrease			TSS1500	0.0493	increase
cg10506618	5.73197e-12	TRAK1	-0.0081808	0.00896323	0.017144	increase	dELS			0.0412	decrease
cg06931676	6.23224e-12	YJU2B	-0.00771456	0.0176992	0.0254138	increase
cg26547526	6.8e-12	NA	-0.0107568	0.015344	0.0261008	increase
cg09422970	7.2467e-12	CRHR1;LINC02210-CRHR1	-0.00898485	0.0114416	0.0204265	increase
cg11905324	7.33e-12	NA	-0.00797201	0.0116724	0.0196444	increase	dELS
cg19416590	8.32257e-12	ADARB2;ADARB2-AS1	-0.00909366	0.0110278	0.0201215	increase	dELS
cg21720385	1.58911e-11	ENSG00000267769;UBXN6	-0.00675384	0.0122347	0.0189886	increase	PLS		5UTR
cg15818631	2.19e-11	NA	-0.00974447	0.0129908	0.0227353	increase	dELS,CTCF-bound
cg18499294	2.42104e-11	SAMD4A	-0.00847792	0.0101163	0.0185943	increase
cg23836814	2.49705e-11	AGBL2	-0.0155289	0.0173178	0.0328467	increase			3UTR	0.0243	decrease
cg26905303	3.92915e-11	VPS8	-0.00469063	0.00685716	0.0115478	increase
cg22565389	4.66505e-11	CNN1	-0.00774465	0.0114217	0.0191664	increase			3UTR
cg07996880	6.12631e-11	HSD17B14	0.00480786	-0.00848387	-0.0132917	decrease	pELS,CTCF-bound		exon
cg11683966	6.33369e-11	ENSG00000293253;ENSG00000295077;SLC25A3P1	-0.00983972	0.0105654	0.0204051	increase			TSS200
cg27374674	9.07762e-11	GAS7	-0.0100855	0.0121928	0.0222783	increase
cg10911243	1.18938e-10	RBP3	-0.0147709	0.0199726	0.0347435	increase	CTCF-bound
cg11904376	1.27714e-10	RPL4;ZWILCH	-0.0054306	0.00822357	0.0136542	increase	dELS,CTCF-bound
cg04999148	2.49991e-10	ENSG00000290057;ENSG00000305830;NEAT1	0.00718134	-0.00658517	-0.0137665	decrease	pELS,CTCF-bound		TSS1500
cg14423468	2.68819e-10	SPIDR	-0.00663042	0.0118908	0.0185212	increase
cg25024143	2.81316e-10	SP2;SP2-AS1	-0.00830409	0.00818125	0.0164853	increase				0.0144	decrease
cg04955246	2.88317e-10	PRKCA	-0.00626018	0.0100927	0.0163529	increase	dELS,CTCF-bound
cg04764687	3.38531e-10	TCF25	-0.00530693	0.00957576	0.0148827	increase			exon
cg11456659	3.78e-10	NA	-0.0078716	0.014359	0.0222306	increase
cg04134755	5.22747e-10	TBCD	-0.00720677	0.0138196	0.0210264	increase		+	exon
cg19305147	6.72648e-10	ENSG00000299398;SIPA1L2	0.00762071	-0.00923231	-0.016853	decrease	dELS,CTCF-bound	+
cg24607409	6.85542e-10	ENSG00000253260	0.0135611	-0.0194019	-0.032963	decrease
cg14065121	8.67346e-10	CARNMT1	0.00684284	-0.0118256	-0.0186684	decrease	PLS,CTCF-bound	+	exon_1;TSS1500;TSS200
cg05555527	9.11e-10	NA	-0.00646277	0.0133665	0.0198293	increase
cg26175287	1.40669e-09	SYNE3	-0.00617591	0.00576065	0.0119366	increase			3UTR	0.0234	decrease
cg11667020	1.4212e-09	ENSG00000225280;NKX2-4	0.00298644	-0.00758616	-0.0105726	decrease	pELS	+	5UTR
cg14492773	1.86982e-09	ENSG00000289152;GPBP1	0.00273804	-0.00656525	-0.00930329	decrease	PLS,CTCF-bound	+	5UTR;TSS1500
cg01791104	2.30544e-09	ENSG00000303544;PIGV	0.00681626	-0.00915479	-0.0159711	decrease	pELS,CTCF-bound		TSS1500
cg21040775	2.38e-09	NA	0.00730567	-0.0108259	-0.0181316	decrease	dELS,CTCF-bound	+
cg18889307	2.40776e-09	TGIF1	-0.00518752	0.00798715	0.0131747	increase			TSS1500
cg20891060	2.45e-09	NA	0.00465899	-0.0124096	-0.0170686	decrease
cg17706173	2.58329e-09	ENSG00000280062;IFT140;TMEM204	-0.00650251	0.00860758	0.0151101	increase	pELS,CTCF-bound		TSS1500
cg18565206	2.71145e-09	DST	0.0101601	-0.00882348	-0.0189836	decrease
cg11641410	2.83494e-09	ENSG00000254687	-0.0104772	0.0226598	0.0331369	increase
cg08228850	3.13406e-09	ENSG00000296568	0.0026273	-0.00851969	-0.011147	decrease	pELS
cg24866706	3.44e-09	NA	0.00622525	-0.0108529	-0.0170782	decrease	CTCF-bound
cg08750501	3.69222e-09	RUSF1;RUSF1-DT	0.00912978	-0.0242807	-0.0334105	decrease
cg21399685	4.19054e-09	ENSG00000301802;WWTR1;WWTR1-AS1	0.00925807	-0.0152271	-0.0244851	decrease	PLS,CTCF-bound	+	TSS200
cg24066259	4.22292e-09	CCKBR	0.00915693	-0.0153296	-0.0244865	decrease
cg25344969	4.37686e-09	ARB2A	0.00546547	-0.0216068	-0.0270723	decrease			exon
cg06928346	4.64095e-09	GPR19	0.00874204	-0.00963607	-0.0183781	decrease	PLS,CTCF-bound	+	5UTR
cg05858074	5.98315e-09	GBE1	0.00680989	-0.0173332	-0.0241431	decrease	pELS
cg01433190	5.99893e-09	RAB11FIP5	-0.00412042	0.00658604	0.0107065	increase
cg16160226	6.24968e-09	MFSD13A	-0.00473257	0.00695898	0.0116915	increase
cg16113817	7.23136e-09	HCLS1	0.00274687	-0.00753893	-0.0102858	decrease
cg07379508	7.66846e-09	ERICH2	-0.0130181	0.0179386	0.0309567	increase
cg09705232	8.1059e-09	MMS22L	0.0211734	-0.0193847	-0.0405582	decrease
cg09544149	8.53e-09	NA	0.00730533	-0.0184863	-0.0257916	decrease	dELS
cg26019498	9.08e-09	NA	-0.0094273	0.013387	0.0228143	increase
cg10062617	9.67634e-09	TSSC4	0.00491704	-0.00785738	-0.0127744	decrease	pELS,CTCF-bound		5UTR
cg19064493	1.02388e-08	LINC03010	0.0117479	-0.013375	-0.0251229	decrease	PLS,CTCF-bound	+	TSS200
cg02797925	1.108e-08	POU6F2;POU6F2-AS2	0.00359656	-0.00952807	-0.0131246	decrease			TSS1500
cg11175370	1.18924e-08	ANKRD17	0.00469769	-0.014543	-0.0192407	decrease
cg05518471	1.2e-08	NA	0.0120343	-0.00904285	-0.0210771	decrease
cg11682605	1.20272e-08	MAGI2	-0.0105924	0.0188365	0.0294289	increase
cg27341933	1.32739e-08	HACD3	0.00550891	-0.0107235	-0.0162324	decrease		+	exon_1
cg02246605	1.34276e-08	ENSG00000308375	0.00556759	-0.0110112	-0.0165787	decrease	dELS,CTCF-bound
cg04395462	1.43677e-08	FNBP1L	0.0019523	-0.00554912	-0.00750142	decrease
cg18345549	1.72897e-08	OTOGL;RN7SKP261	0.00275845	-0.00696095	-0.00971941	decrease
cg10232752	2.00788e-08	SESTD1	0.00446051	-0.0115838	-0.0160443	decrease
cg08528743	2.01772e-08	HERC4	0.00473295	-0.0123988	-0.0171317	decrease
cg16249801	2.02496e-08	ZBTB41	0.0106787	-0.0123998	-0.0230785	decrease
cg23492218	2.16575e-08	ENSG00000283445	0.0099724	-0.0165771	-0.0265495	decrease
cg19048658	2.24e-08	NA	-0.00591418	0.011796	0.0177102	increase	dELS
cg10211530	2.29224e-08	TNRC18	-0.00691125	0.0121066	0.0190179	increase
cg26475430	2.36923e-08	MAP4K3	-0.00331124	0.0047467	0.00805794	increase
cg13803071	2.38619e-08	YWHAQ	0.00613328	-0.00662351	-0.0127568	decrease		+	5UTR
cg01065822	2.4e-08	NA	0.00303814	-0.00582487	-0.008863	decrease
cg03325619	2.56659e-08	RIN3	-0.00574409	0.0115672	0.0173112	increase
cg10712125	2.85239e-08	MUSK	0.00214871	-0.00537385	-0.00752256	decrease
cg20494995	3.07648e-08	ENSG00000229618;ENSG00000237713	0.00805701	-0.0114264	-0.0194834	decrease
cg20323509	3.40061e-08	CSMD3;ENSG00000295875	0.0082226	-0.017427	-0.0256496	decrease	PLS		TSS200
cg09442725	3.77154e-08	LINC00440;LINC01047	0.00417272	-0.0244877	-0.0286605	decrease
cg08462430	4.00808e-08	ENSG00000293099	0.00240494	-0.00566166	-0.00806661	decrease
cg13716778	4.06429e-08	ENSG00000239767	0.00360489	-0.0082142	-0.0118191	decrease
cg02218809	4.07068e-08	TMEM219	0.0113823	-0.0122044	-0.0235867	decrease	PLS,CTCF-bound	+	TSS200
cg06467945	4.09171e-08	LINC01194	0.00504309	-0.00699886	-0.0120419	decrease	dELS
cg00901741	4.1e-08	NA	0.00449973	-0.00627483	-0.0107746	decrease	CTCF-bound
cg11434756	4.11463e-08	RNU6-874P	-0.00373883	0.00956266	0.0133015	increase
cg22517836	4.28053e-08	RBM12B;RBM12B-AS1;RBM12B-DT	0.0123901	-0.0160824	-0.0284724	decrease	pELS,CTCF-bound		exon_1
cg26360595	4.34719e-08	FBXO47	0.0023913	-0.00880954	-0.0112008	decrease			exon
cg12937925	4.35534e-08	TBCK	0.00478616	-0.0149582	-0.0197444	decrease
cg18898218	4.45e-08	NA	-0.00777104	0.0170789	0.02485	increase
cg16298087	4.53652e-08	KIF13A	-0.00429151	0.0100134	0.0143049	increase	dELS
cg17049032	4.57284e-08	SPRYD3	0.00365616	-0.00896481	-0.012621	decrease		+	TSS200
cg06992906	4.57846e-08	GUSBP1	0.00724629	-0.0167943	-0.0240406	decrease
cg02840515	4.65524e-08	ENSG00000231903;KIAA2012	-0.00527598	0.00762084	0.0128968	increase	dELS,CTCF-bound
cg27567815	4.8752e-08	ROBO1	0.0061924	-0.0225314	-0.0287238	decrease
cg10476288	5.44127e-08	SPAG9	0.00627299	-0.0125508	-0.0188238	decrease
cg02877743	5.81793e-08	FBXW7	0.0025782	-0.0156097	-0.0181879	decrease
cg06539434	5.84116e-08	ASCC3	0.00207104	-0.0108568	-0.0129278	decrease
cg05211561	5.91291e-08	PPP1R12A	0.00546326	-0.0112002	-0.0166634	decrease			exon
cg25718035	6.09077e-08	GATA3-AS1	0.00881476	-0.0114416	-0.0202563	decrease	dELS
cg03763973	6.23e-08	NA	0.00404552	-0.00677489	-0.0108204	decrease
cg01205299	6.37061e-08	LINC00326	-0.00376677	0.00638496	0.0101517	increase
cg16401333	6.39649e-08	TNIP3	-0.00650169	0.0091921	0.0156938	increase			exon
cg23463094	6.46553e-08	IBTK;RNU6-130P	0.00166925	-0.00615245	-0.00782169	decrease	pELS
cg19896655	6.47335e-08	LEO1;MAPK6	0.00728517	-0.0108966	-0.0181818	decrease		+	TSS1500
cg03123689	6.53125e-08	GLS;STAT1	0.00422132	-0.0251843	-0.0294056	decrease
cg08583231	6.84807e-08	ENSG00000248837;ENSG00000307489	0.00129909	-0.00440965	-0.00570874	decrease	PLS
cg14315341	6.99063e-08	NEDD1	0.00165885	-0.0108645	-0.0125233	decrease			3UTR
cg02766704	7.55841e-08	CTTNBP2	-0.0115079	0.0165501	0.0280579	increase
cg19803200	7.62039e-08	RIBC2;SMC1B	-0.00476604	0.00591627	0.0106823	increase			TSS1500
cg16089004	7.86024e-08	PCLO	0.00458815	-0.00854848	-0.0131366	decrease
cg22533969	9.06928e-08	ARHGAP15;ENSG00000228655	0.00869127	-0.0194602	-0.0281514	decrease
cg17015527	9.37421e-08	MLXIPL	-0.00514519	0.010047	0.0151922	increase			exon
cg15035834	9.93563e-08	ENSG00000303742	0.00302013	-0.00630471	-0.00932484	decrease
