# Supplementary material for: Methadone Maintenance Treatment vs. Long-Term Abstinence Without Opioid Agonist: Epigenome-Wide Study of DNA Methylation
Source: Epigenomes. 2026 May 5;10(2):29. doi: 10.3390/epigenomes10020029 (PMC13214831; doi:10.3390/epigenomes10020029)
Supplement: Supplementary file 1 [file epigenomes-10-00029-s001.zip › Table S2. Genes annotate by the significant DMPs.xlsx]

## Sheet: Sheet1
Table S2. Genes annotated by the significant DMPs
Gene	Gene type	Position	cCREs (ENCODE)	CTCF-bound	CpG island	Testis-specifc	DMP methylation direction MMT to MF	Pathway and function	Pathway and function	Pathway and function
ADARB2	protein_coding		dELS				decrease
ADARB2-AS1	lncRNA		dELS				decrease
AGBL2	protein_coding						increase	TUBULIN BINDING
ANKRD17	protein_coding						increase
ARB2A	protein_coding						increase
ARHGAP15	protein_coding						increase	GTPASE ACTIVATOR ACTIVITY	RHO GTPASE CYCLE
ASCC3	protein_coding						increase
ATXN7L3-AS1	lncRNA		pELS	+			decrease
C10orf90	protein_coding	3UTR	dELS				increase
CARNMT1	protein_coding	exon_1;TSS200;TSS1500	PLS	+	+		decrease
CCDC3	protein_coding						increase
CCKBR	protein_coding						decrease
CNN1	protein_coding						increase
COX7B2	protein_coding					+	increase
CRHR1	protein_coding						increase	LONG TERM DEPRESSION
CSMD3	protein_coding	TSS200	PLS				increase
CTTNBP2	protein_coding						increase
DIP2C	protein_coding		dELS				increase
DST	protein_coding						increase	CYTOSKELETON DEPENDENT INTRACELLULAR TRANSPORT	RHO GTPASE CYCLE	TUBULIN BINDING
ENSG00000225280	lncRNA		pELS		+		decrease
ENSG00000228655	lncRNA						increase
ENSG00000229618	lncRNA						increase
ENSG00000231903	lncRNA		dELS	+			increase
ENSG00000237713	lncRNA						increase
ENSG00000239767	lncRNA					+	increase
ENSG00000248837	lncRNA	TSS200	PLS			+	increase
ENSG00000253260	lncRNA					+	increase
ENSG00000254687	lncRNA					+	increase
ENSG00000256591	protein_coding	TSS200					increase
ENSG00000267769	lncRNA	5UTR;TSS200	PLS				increase
ENSG00000280062	TEC		pELS	+			increase
ENSG00000283445	lncRNA						increase
ENSG00000285520	lncRNA						increase
ENSG00000287326	lncRNA		pELS	+			decrease
ENSG00000289152	lncRNA		pELS	+	+		increase
ENSG00000290057	lncRNA	TSS1500	pELS	+			increase
ENSG00000293099	lncRNA						increase
ENSG00000293253	protein coding						increase
ENSG00000295077	lncRNA	TSS200					increase
ENSG00000295875	lncRNA	TSS200	PLS				increase
ENSG00000295975	lncRNA						increase
ENSG00000296568	lncRNA		pELS				decrease
ENSG00000299398	lncRNA		dELS	+	+		increase
ENSG00000300198	lncRNA		dELS	+	+		decrease
ENSG00000300220	lncRNA		dELS	+	+		decrease
ENSG00000300878	lncRNA	TSS200					decrease
ENSG00000301802	lncRNA	TSS1500	PLS	+	+		decrease
ENSG00000303544	lncRNA		pELS	+			decrease
ENSG00000303742	lncRNA						increase
ENSG00000305830	lncRNA	TSS1500	pELS	+			increase
ENSG00000307489	lncRNA	TSS200	PLS				increase
ENSG00000307562	lncRNA	TSS1500					decrease
ENSG00000308375	lncRNA		dELS	+			increase
ERICH2	protein_coding						increase
FBXO47	protein_coding					+	increase
FBXW7	protein_coding						increase
FNBP1L	protein_coding						increase	CYTOSKELETON DEPENDENT INTRACELLULAR TRANSPORT	RHO GTPASE CYCLE	CLATHRIN DEPENDENT ENDOCYTOSIS
GAS7	protein_coding						increase	CLATHRIN DEPENDENT ENDOCYTOSIS
GATA3-AS1	lncRNA		dELS				decrease
GBE1	protein_coding		pELS				increase
GLS	protein_coding						increase
GNA11	protein_coding	TSS1500	pELS	+			increase	LONG TERM DEPRESSION		OPIOID SIGNALLING
GPBP1	protein_coding	5UTR;TSS200;TSS1500	PLS	+	+		increase
GPR19	protein_coding	5UTR	PLS	+	+		decrease
GRHL1	protein_coding						increase
GUSBP1	transcribed_unprocessed_pseudogene						increase
HACD3	protein_coding	exon_1			+		decrease	GTPASE ACTIVATOR ACTIVITY
HCLS1	protein_coding						increase
HERC4	protein_coding						increase
HSD17B14	protein_coding		pELS	+			decrease
IBTK	protein_coding		pELS				increase
ICE1	protein_coding	5UTR	PLS	+	+		decrease
IFT140	protein_coding	TSS1500	pELS	+			increase	CYTOSKELETON DEPENDENT INTRACELLULAR TRANSPORT
IQANK1	protein_coding						increase
ITGA4	protein_coding	TSS1500					decrease	CLATHRIN DEPENDENT ENDOCYTOSIS
KIAA2012	protein_coding		dELS	+			increase
KIF13A	protein_coding		dELS				increase	CYTOSKELETON DEPENDENT INTRACELLULAR TRANSPORT		TUBULIN BINDING
KREMEN2	protein_coding	TSS200	PLS	+	+		decrease
LEO1	protein_coding				+		decrease
LINC00326	lncRNA						increase
LINC00440	lncRNA						increase
LINC00601	lncRNA	3UTR	dELS				increase
LINC01047	lncRNA						increase
LINC01194	lncRNA		dELS				increase
LINC01994	lncRNA						increase
LINC02210-CRHR1	lncRNA						increase
LINC03010	lncRNA	5UTR	PLS	+	+		decrease
MAGI2	protein_coding						increase	CLATHRIN DEPENDENT ENDOCYTOSIS
MAP4K3	protein_coding						increase
MAPK6	protein_coding	TSS1500			+		decrease
MFSD13A	protein_coding						increase
MIR29B2CHG	lncRNA						increase
MLXIPL	protein_coding						increase
MMS22L	protein_coding						increase
MSS51	protein_coding						increase
MUSK	protein_coding						increase
NEAT1	lncRNA	TSS1500	pELS	+			increase
NEDD1	protein_coding						increase	TUBULIN BINDING
NKX2-4	protein_coding	5UTR	pELS		+		decrease
NUMBL	protein_coding						increase
OTOGL	protein_coding						increase
PCLO	protein_coding						increase
PIGV	protein_coding	TSS1500	pELS	+			decrease
POU6F2	protein_coding	TSS1500					increase
POU6F2-AS2	lncRNA						increase
PPP1R12A	protein_coding						increase
PRKCA	protein_coding		dELS	+			increase	LONG TERM DEPRESSION		OPIOID SIGNALLING
RAB11FIP5	protein_coding						increase	TUBULIN BINDING
RBM12B	protein_coding	exon_1	pELS	+			decrease
RBM12B-AS1	TEC		pELS	+			decrease
RBM12B-DT	lncRNA		pELS	+			decrease
RBP3	protein_coding		CTCF-only	+			increase
RIBC2	protein_coding	TSS1500					increase
RIN3	protein_coding						increase	GTPASE ACTIVATOR ACTIVITY
RN7SKP261	pseudogene						increase
RNU6-130P	snRNA		pELS				increase
RNU6-874P	snRNA						decrease
ROBO1	protein_coding						increase
RPL4	protein_coding		dELS	+			increase
RPS14	protein_coding						decrease
RUSF1	protein_coding						decrease
RUSF1-DT	lncRNA						decrease
SAMD4A	protein_coding						increase
SAXO4	protein_coding	TSS200					increase
SESTD1	protein_coding						increase
SIPA1L2	protein_coding		dELS	+	+		decrease	GTPASE ACTIVATOR ACTIVITY
SLC25A3P1	transcribed_processed_pseudogene	TSS200					increase
SMC1B	protein_coding	TSS1500					increase
SP2	protein_coding						increase
SP2-AS1	lncRNA						increase
SPAG9	protein_coding						increase
SPATA16	protein_coding		CTCF-only	+			increase
SPIDR	protein_coding						increase
SPRYD3	protein_coding	TSS200			+		decrease
STAT1	protein_coding						increase
SYNE3	protein_coding						increase
TBCD	protein_coding				+		increase	TUBULIN BINDING
TBCK	protein_coding						increase	GTPASE ACTIVATOR ACTIVITY
TCF25	protein_coding						increase
TGIF1	protein_coding	TSS1500					increase
TMEM204	protein_coding	TSS1500	pELS	+			increase
TMEM219	protein_coding	TSS200	PLS	+	+		decrease
TNIP3	protein_coding						increase
TNRC18	protein_coding						increase
TRAK1	protein_coding		dELS				increase	CYTOSKELETON DEPENDENT INTRACELLULAR TRANSPORT
TSSC4	protein_coding	5UTR	pELS	+			decrease
UBTF	protein_coding		pELS	+			decrease
UBXN6	protein_coding	5UTR	PLS				increase
USP39	protein_coding	TSS1500					increase
VPS8	protein_coding						increase
WWTR1	protein_coding	TSS200	PLS	+	+		decrease
WWTR1-AS1	lncRNA	3UTR;TSS200	PLS	+	+		decrease
YJU2B	protein_coding						increase
YWHAQ	protein_coding	5UTR			+		decrease
ZBTB41	protein_coding						increase
ZBTB47	protein_coding	TSS1500					increase
ZWILCH	protein_coding		dELS	+			increase
